# Supplementary material for: Genome-Wide Investigation of Heat Shock Transcription Factor Family in Wheat (Triticum aestivum L.) and Possible Roles in Anther Development
Source: Int J Mol Sci. 2020 Jan 17;21(2):608. doi: 10.3390/ijms21020608 (PMC7013567; doi:10.3390/ijms21020608)
Supplement: Supplementary file 1 [file ijms-21-00608-s001.zip]

Archive with 17 entries (16 files):
- supplementary file/
- supplementary file/Additional file 1 Table S1.xlsx
- supplementary file/Additional file 10 Table S8.xlsx
- supplementary file/Additional file 11 Table S9.xlsx
- supplementary file/Additional file 12 Table S10.xlsx
- supplementary file/Additional file 2 Table S2.xlsx
- supplementary file/Additional file 3 Figure S1.pdf
- supplementary file/Additional file 4 Table S3.xlsx
- supplementary file/Additional file 5 Figure S2.pdf
- supplementary file/Additional file 5 Figure S2.png
- supplementary file/Additional file 6 Table S4.xlsx
- supplementary file/Additional file 8 Table S6.xlsx
- supplementary file/Additional file 9 Table S7.docx
- supplementary file/Additional file13 Figure S3.png
- supplementary file/Additional File14 Table S11.xlsx
- supplementary file/Additional File15 Table S12.xlsx
- supplementary file/Additional file7  Table S5.xlsx
