# Supplementary material for: Genome-Wide Investigation of Heat Shock Transcription Factor Family in Wheat (Triticum aestivum L.) and Possible Roles in Anther Development
Source: Int J Mol Sci. 2020 Jan 17;21(2):608. doi: 10.3390/ijms21020608 (PMC7013567; doi:10.3390/ijms21020608)
Supplement: Supplementary file 1 [file ijms-21-00608-s001.zip › supplementary file/Additional file 10 Table S8.xlsx]

## Sheet: Sheet1
Additional file 10: Table S8. RNA-seq data for TaHsfs in different tissue and developmental stages.
id	grain..reproductive.	leaves.shoots..seedling.	roots..seedling.	leaves.shoots..vegetative.	spike..reproductive.	leaves.shoots..reproductive.	roots..vegetative.	roots..reproductive.
TaHsfA1a-1	369.912	167.96	302.829	337.56	344.028	301.851	501.32	461.274
TaHsfA1a-2	852.201	367.885	721.569	624.728	657.065	554.131	983.024	993.82
TaHsfA1a-3	662.315	292.625	512.101	675.853	621.323	1103.9	777.659	835.907
TaHsfA2a-1	489.455	235.606	219.856	547.797	556.152	798.819	178.268	174.346
TaHsfA2a-2	343.559	141.349	193.322	239.331	328.388	279.848	124.946	152.888
TaHsfA2a-3	493.793	291.97	265.522	486.388	682.119	509.614	257.951	244.786
TaHsfA2b-1	700.387	200	194	51	323	32.25	55.5	80
TaHsfA2b-2	564.882	220.665	183.178	45.7851	278.17	4.84168	79.1528	90.6037
TaHsfA2b-3	822.67	473.835	379.322	102.4	485.96	31.4853	92.347	146.396
TaHsfA2e-1	557.281	437.322	1107.79	606.962	150.87	1262.4	466.233	340.445
TaHsfA2e-2	479.244	236.758	883.501	411.962	68.6805	526.763	222.037	214.399
TaHsfA3a-1	152.676	21.7622	43.4074	69.0172	49.8124	167.864	22.0951	26.4509
TaHsfA3a-2	355.053	40.4444	188.028	122.105	92.0251	146.469	21.0302	44.9201
TaHsfA3a-3	284.854	21.2338	120.601	194.97	97.6288	281.557	21.2629	45.7168
TaHsfA4a-1	278.888	249.869	495.887	396.387	336.164	269.401	548.229	678.306
TaHsfA4a-2	256.69	214.85	321.894	322.918	365.938	244.628	471.892	437.637
TaHsfA4a-3	315.489	230.282	528.718	404.602	310.897	321.971	834.38	1017.55
TaHsfA4d-1	60.2743	2.11476	4.66918	52.7375	4.55863	186.377	698.946	341.705
TaHsfA5a-1	197.561	64.0999	163.322	107.245	194.338	110.857	226.398	216.92
TaHsfA5a-2	64.2676	10.3625	39.2838	72.6512	119.61	57.716	132.032	99.2566
TaHsfA5a-3	151.171	64.0376	162.393	81.6035	144.302	84.6767	205.07	214.323
TaHsfA6a-1	883.595	557.16	1324.63	2032.15	649.772	3498.38	1563.6	1458.27
TaHsfA6a-2	460.745	306.08	394.329	1072.18	309.019	1447.76	585.493	561.374
TaHsfA6a-3	449.329	286.949	355.001	1081.06	377.912	1598.78	616.913	529.196
TaHsfA6b-1	35.6496	55.9978	130.002	754.244	239.717	2000.83	451.702	340.171
TaHsfA6b-2	129.35	143.502	201.139	902.917	630.469	2202.98	454.073	420.164
TaHsfA6b-3	64.5	105.5	143.859	1130.34	288.814	2974.44	365.724	304.647
TaHsfA7b-1	5.5	1.5	0	0.5	0	0.75	0	0
TaHsfA7b-2	14.5	14.5	1	6	1.25	9	0	2
TaHsfB1a-1	532.136	28.6697	557.832	649.995	434.767	1098.92	1361.58	1095.38
TaHsfB1a-2	465.466	33.6954	472.01	608.285	259.089	746.512	1354.83	1350.38
TaHsfB1a-3	236.065	22.635	260.657	427.72	215.395	608.569	1131.08	914.703
TaHsfB2a-1	121.519	31.7368	57.7534	100.474	83.0716	331.698	105.513	73.2726
TaHsfB2a-2	86.0449	18.9115	32.6975	48.4106	41.942	170.435	71.4734	39.8811
TaHsfB2a-3	100.069	61.6452	53.435	82.7577	121.987	227.473	90.514	58.3176
TaHsfB2b-1	254.812	36.2208	50.7034	190.304	101.796	469.634	115.265	115.749
TaHsfB2b-2	369.653	66.9476	118.584	253.098	127.138	390.419	239.071	166.806
TaHsfB2b-3	424.636	106.832	185.713	372.692	258.816	640.949	336.665	289.445
TaHsfB2c-1	601.595	198.151	392.128	468.44	407.133	1032.74	1030.17	898.029
TaHsfB2c-2	489.899	210.65	485.587	538.399	448.173	1083.11	1089.57	706.344
TaHsfB2c-3	822.079	264.356	911.207	760.933	828.113	1416.38	1404.55	1204.63
TaHsfB4b-1	27.5039	25.492	48.0007	92.9571	65.1407	2.78381	64.5071	37.3537
TaHsfB4b-2	16.6171	13.0254	62.6904	95.1552	44.9849	6.5	64.7125	80.8739
TaHsfC1a-1	2.03031	2.59135	2.36014	3.51868	9.6996	4.92033	13.741	3.09905
TaHsfC1a-2	2.92488	2.82542	10.8542	10.6684	13.0548	11.7352	18.1292	9.54894
TaHsfC1a-3	3.71147	3.08324	23.2857	6.81293	9.49558	2.8445	25.6297	14.352
TaHsfC1a-4	0	0	0	0.333333	0	0	0	0
TaHsfC1a-5	0	0	0	0.166667	0	0	1.5	0
TaHsfC1a-6	0.333333	0	0	1.33333	2	0	0	0
TaHsfC1a-7	0	0	0	2.33333	0.75	0.25	0	0
TaHsfC1a-8	0	0	0	20.3333	0	0	0	0.5
TaHsfC1b-1	175.82	106.654	22.2036	85.7832	268.472	179.076	48.319	35.5
TaHsfC1b-2	143.345	144.677	141.526	45.3681	336.943	168.311	19.8696	17.5
TaHsfC1b-3	117.335	37.6697	59.2708	21.0154	313.834	164.614	25.3115	9
TaHsfC2a-1	65.2687	3	6.12026	2.66667	6.25	10.3356	11.5367	8
TaHsfC2a-2	112.389	0	3.28925	31.4572	22.75	90.266	162.677	77
TaHsfC2a-3	6.66667	0	44	1.83333	0.5	0	20	30.5
TaHsfC2a-4	1.83333	0	9.5	0.166667	0.25	1.75086	35	24
TaHsfC2a-5	62.2341	0	67.5	2.83333	6.04257	16.0636	95.7305	80.7685
TaHsfC2a-6	479.987	0	375.5	5.66667	10.6258	5.25	312	210
TaHsfC2b-1	0	0	0	0	3.75	0.25	0	0
