# Supplementary material for: Genome-Wide Investigation of Heat Shock Transcription Factor Family in Wheat (Triticum aestivum L.) and Possible Roles in Anther Development
Source: Int J Mol Sci. 2020 Jan 17;21(2):608. doi: 10.3390/ijms21020608 (PMC7013567; doi:10.3390/ijms21020608)
Supplement: Supplementary file 1 [file ijms-21-00608-s001.zip › supplementary file/Additional file 11 Table S9.xlsx]

## Sheet: Sheet1
Additional file 11: Table S9. RNA-seq data for TaHsfs in different stress environment.
ID	6 hour of drought&heat combined stress	1 hour of drought&heat combined stress	6 hour of heat stress	1 hour of heat stress	6 hour of drought stress	1 hour of drought stress	No stress control
TaHsfA4d-1	3.5	9.22515	22.1401	33.5	59	84.1294	153.256
TaHsfA6a-1	2174.5	19386.6	3513.32	18390.3	161.371	422.631	213.373
TaHsfA6a-3	803.597	12663	1951.27	15028.1	70.6176	164.162	78.0427
TaHsfA6a-2	1263.91	15693.9	2460.38	17095.2	62.0688	161.801	88.0846
TaHsfA2b-3	120.66	96.6373	184.339	90.7905	207.762	187.013	226.663
TaHsfB4b-1	1.01954	0.5	0.5178	0.503245	0	0	0.557245
TaHsfA3a-1	144.429	35.6314	94.2535	19.1025	22.4608	18.1542	9.06199
TaHsfB2a-2	84.7749	3274.83	257.726	3185.53	12.0999	44.7545	5.32342
TaHsfA2b-1	388	94.5	426	108.5	229.292	188.781	189.75
TaHsfA3a-3	273.535	159	143.574	56.6419	175.741	130.309	8.96556
TaHsfB2a-1	96.1906	3649.24	267.147	4175.02	22.5891	72.7219	7.29837
TaHsfA2b-2	55.6277	68.3627	92.6609	70.6864	119.445	111.705	120.087
TaHsfB4b-2	1	0	1.5	0.5	4.5	8	1.5
TaHsfA3a-2	450.602	286.368	334.226	181.776	133.798	61.8668	23.9677
TaHsfB2a-3	71.3043	1968.44	209.867	2634.45	19.5379	60.0517	17.523
TaHsfC1a-3	2	0	2.70898	0	8.18417	2.5	1.69082
TaHsfC1b-1	696.582	25	319.205	26.0097	1819.9	166.31	38.1837
TaHsfA4a-1	819.274	1139.33	818.6	625.829	96.9303	182.605	175.501
TaHsfC1a-6	0	0	0	0	0	0	0
TaHsfC1a-4	0	0	0	0	0	0	0
TaHsfC1a-1	2.5	0	1.79102	0.5	12.6536	0.5	0.5
TaHsfC1b-3	431.305	26.5	192.59	18.9058	1355.24	80.1696	10.5
TaHsfA4a-2	596.477	891.681	717.645	605.399	98.9623	170.155	169.209
TaHsfC1a-8	0	0	0	0	0	0	0
TaHsfC2a-6	100.5	1.5	0.5	2	2565.18	194	1.5
TaHsfC1a-2	3	0.5	0.5	1	5.66223	0.5	2.80918
TaHsfC1b-2	996.611	46	506.704	31.0846	1744.35	134.52	65.8163
TaHsfA4a-3	505.249	631.99	518.111	362.272	101.607	120.241	164.789
TaHsfC1a-7	0	0	1	1.5	0	0	3
TaHsfC1a-5	0	0	0	0	0	1	0.5
TaHsfA6b-3	199	2668.27	232.5	3800.64	43.6467	291.925	106.158
TaHsfA1a-1	248.081	117.729	322.36	164.166	382.198	416.476	435.916
TaHsfA6b-2	428.305	2967.99	490.104	5547.2	94.3534	365.42	128.133
TaHsfC2a-3	0	0	0	0	0	0	0
TaHsfA6b-1	312.195	2750.74	325.896	4624.66	47.5	202.945	93.2087
TaHsfC2a-5	109	0	0	3	3321.62	525.844	0.5
TaHsfB1a-1	403.887	2184.95	1323.63	4038.39	756.771	932.742	428.262
TaHsfB2c-3	1316.79	911.928	2601.52	1221.53	483.363	1459.02	621.388
TaHsfA2e-2	1278.13	6878.64	1543.12	9376.94	659.115	3042.75	178.429
TaHsfA2a-1	1930.87	2746.53	1951.59	1785.28	537.912	668.709	611.502
TaHsfC2b-1	0	0	0	0	0	0	0
TaHsfC2a-4	0.5	0	0	0.5	142	7.5	0
TaHsfB1a-3	301.687	1802.18	814.25	3442.42	357.019	526.148	309.639
TaHsfB2c-1	915.035	729.74	1682.44	744.349	168.814	778.43	239.219
TaHsfA2a-3	949.61	1309.91	1070.78	945.616	368.075	482.948	542.914
TaHsfA1a-3	803.294	273	800.621	556.751	924.913	821.499	1372.49
TaHsfB1a-2	462.926	3008.86	1592.12	5519.19	578.71	759.111	441.599
TaHsfB2c-2	1487.69	1080.81	2802.7	1695.3	351.257	1070.57	427.353
TaHsfA2e-1	2069.42	14784.6	3287.14	20598.3	622.245	4280.28	427.572
TaHsfA2a-2	464.497	746.419	525.282	504.541	112.222	285.484	365.599
TaHsfA1a-2	314.571	183.271	406.69	307.478	697.389	617.017	719.494
TaHsfA5a-1	217.389	302.224	300.481	337.495	149.515	219.1	146.621
TaHsfA5a-3	165.981	82	233.618	81.0195	97.5	177.942	131.611
TaHsfA5a-2	4.62947	11.7751	12.9011	18.4851	18.4852	27.458	20.7677
TaHsfB2b-2	1496.44	3797.38	2176.08	4521.61	28.5	34.3902	9.09575
TaHsfA7b-2	305	24295.9	1142.36	30045	0	1	1.5
TaHsfB2b-3	5022.34	9935.15	6438.66	7369.61	32.4311	103.835	39.7171
TaHsfA7b-1	311.31	20077.1	1406.82	32311	1.5	1	0.5
TaHsfB2b-1	2285.71	7179.98	3402.27	6540.78	31.0689	48.7744	24.1871
TaHsfC2a-2	40.5	4	0.5	5.5	399.045	154.655	1
TaHsfC2a-1	8.5	2	13	3	440.79	30	30.5
