# Supplementary material for: Genome-Wide Investigation of Heat Shock Transcription Factor Family in Wheat (Triticum aestivum L.) and Possible Roles in Anther Development
Source: Int J Mol Sci. 2020 Jan 17;21(2):608. doi: 10.3390/ijms21020608 (PMC7013567; doi:10.3390/ijms21020608)
Supplement: Supplementary file 1 [file ijms-21-00608-s001.zip › supplementary file/Additional file 12 Table S10.xlsx]

## Sheet: Sheet1
Additional file 12: Table S10. RNA-seq data for TaHsfs of KTM3315A in different fertility condition.
ID	AF1	AF2	AF3	AS1	AS2	AS3
TaHsfA6a-1	9.01979	3.5122	3.96839	1.46902	1.39307	2.29945
TaHsfA6a-3	1.07455	1.27368	1.59482	1.07159	1.28694	1.56771
TaHsfA6a-2	5.05062	2.19095	2.04976	1.37894	1.57671	1.37651
TaHsfA2b-3	5.67824	1.6215	0.55625	0.313304	0.796751	0.859531
TaHsfB4b-1	0.383521	0.337568	0.13326	0.0871577	0.206972	0.301228
TaHsfA3a-1	2.02405	2.05782	2.27749	1.42929	2.23972	0.430141
TaHsfB2a-2	2.21194	2.1689	1.58796	1.71215	2.81329	1.17544
TaHsfA2b-1	2.0922	0.469602	0.4127	0.250477	0.714874	0.153831
TaHsfA3a-3	0.636232	0.68405	0.407138	0.275319	0.504843	0.816477
TaHsfB2a-1	3.83318	2.65296	2.51146	3.15836	3.30426	4.58575
TaHsfA2b-2	1.69595	0.953549	1.10944	0	0.0501648	0.48527
TaHsfB4b-2	0.63847	0.787418	0.698225	0.905298	1.29116	0.32879
TaHsfA3a-2	1.51616	0.154133	0.290973	0.491226	0.998256	0.538601
TaHsfB2a-3	3.36158	1.88945	2.32846	3.60519	3.53134	3.01417
TaHsfA4a-1	4.44174	4.72977	4.63898	2.71665	2.14071	3.82577
TaHsfC1a-1	5.28465	2.62815	4.39081	12.691	9.12035	20.6887
TaHsfC1b-3	2.69889	2.78059	2.76913	1.77171	1.87245	3.33241
TaHsfA4a-2	0.121827	0.237065	0.270597	0.422425	0.380109	0.878835
TaHsfC2a-6	0.294408	0.0227117	0.593721	0.340008	0.302775	0.785335
TaHsfA4a-3	3.09684	4.12037	3.88508	1.94792	2.12557	4.6713
TaHsfA6b-3	2.8055	2.45799	3.25449	2.70685	2.69234	3.90211
TaHsfA1a-1	2.46713	1.80712	1.74837	0.613344	0.343234	1.37094
TaHsfA6b-2	9.45327	6.07824	7.22298	0.81125	0.6	1.84769
TaHsfC2a-3	0	0	0	0	0	0
TaHsfA6b-1	2.75478	1.46192	2.70686	0.2279	0.30186	0.542979
TaHsfB1a-1	3.70973	3.65578	6.57417	9.08093	8.17409	7.66563
TaHsfA2a-1	4.22558	4.4425	5.9008	3.86314	3.78518	6.17154
TaHsfB1a-3	3.97122	3.93928	3.23386	2.44095	2.31544	3.02454
TaHsfB2c-1	5.69533	6.18075	6.57883	6.43651	6.55106	9.09942
TaHsfA2a-3	4.00135	4.85547	4.56502	2.76978	1.91993	4.78576
TaHsfA1a-3	17.8815	7.0748	9.29328	2.51855	1.58106	11.8411
TaHsfB1a-2	13.6794	12.2439	13.0079	9.85115	6.6538	12.8658
TaHsfA2a-2	2.89477	2.81083	2.32559	0.765002	0.669474	2.32533
TaHsfA1a-2	6.50037	5.38249	5.74871	5.88113	5.43415	7.3651
TaHsfA5a-1	2.35371	2.0781	2.1454	1.33442	2.03638	2.32041
TaHsfA5a-3	1.93369	1.13881	2.27165	1.90815	1.63833	1.50249
TaHsfA5a-2	1.18339	1.32358	1.0416	0.750555	0.975835	1.37069
TaHsfB2b-2	34.1156	13.2183	47.8304	6.75104	5.7567	12.3445
TaHsfB2b-1	9.63414	0	13.5514	13.2742	0	10.9429
TaHsfC2a-2	0.128756	0.0347864	0.51679	0.494846	0.44495	0.833075
TaHsfC2a-1	0	0.0782597	1.3819	0.562949	0.0289587	1.13374
