# Supplementary material for: Genome-Wide Investigation of Heat Shock Transcription Factor Family in Wheat (Triticum aestivum L.) and Possible Roles in Anther Development
Source: Int J Mol Sci. 2020 Jan 17;21(2):608. doi: 10.3390/ijms21020608 (PMC7013567; doi:10.3390/ijms21020608)
Supplement: Supplementary file 1 [file ijms-21-00608-s001.zip › supplementary file/Additional file 2 Table S2.xlsx]

## Sheet: Sheet3
Additional file 2: Table S2. CDD verification of the conserved domain of TaHsfs.
Name	Transcript ID	Hit type	PSSM-ID	From	To	E-Value	Bitscore	Accession	Short name	Superfamily
TaHsfA4d-1	TraesCS1A02G350400.1	specific	214654	21	114	1.30398e-52	170.16	smart00415	HSF	cl12113
TaHsfA6a-1	TraesCS1A02G375600.1	specific	214654	48	141	4.11844e-50	162.841	smart00415	HSF	cl12113
TaHsfA6a-3	TraesCS1B02G396000.1	specific	214654	44	137	2.49199e-50	163.226	smart00415	HSF	cl12113
TaHsfA6a-2	TraesCS1D02G382900.1	specific	214654	50	143	9.71146e-50	162.07	smart00415	HSF	cl12113
TaHsfA2b-3	TraesCS2A02G089300.1	specific	214654	39	132	3.15198e-55	177.478	smart00415	HSF	cl12113
TaHsfB4b-1	TraesCS2A02G146600.1	specific	214654	36	128	1.13823e-48	157.833	smart00415	HSF	cl12113
TaHsfA3a-1	TraesCS2A02G204500.1	specific	214654	77	170	3.78791e-48	161.3	smart00415	HSF	cl12113
TaHsfB2a-2	TraesCS2A02G401600.1	specific	214654	9	102	2.16034e-47	153.981	smart00415	HSF	cl12113
TaHsfA2b-1	TraesCS2B02G105100.1	specific	214654	40	133	5.31419e-54	174.397	smart00415	HSF	cl12113
TaHsfA3a-3	TraesCS2B02G232000.2	specific	214654	76	169	1.96342e-45	153.596	smart00415	HSF	cl12113
TaHsfB2a-1	TraesCS2B02G419600.1	specific	214654	9	102	2.63997e-47	153.981	smart00415	HSF	cl12113
TaHsfA2b-2	TraesCS2D02G087400.1	specific	214654	39	132	3.46855e-54	174.782	smart00415	HSF	cl12113
TaHsfB4b-2	TraesCS2D02G151200.1	specific	214654	37	129	1.89021e-48	157.448	smart00415	HSF	cl12113
TaHsfA3a-2	TraesCS2D02G211400.1	specific	214654	77	170	1.21565e-48	162.456	smart00415	HSF	cl12113
TaHsfB2a-3	TraesCS2D02G399000.1	specific	214654	9	102	2.79412e-47	153.981	smart00415	HSF	cl12113
TaHsfC1a-3	TraesCS3A02G229000.1	specific	214654	21	114	9.54863e-44	145.507	smart00415	HSF	cl12113
TaHsfC1b-1	TraesCS3A02G280800.1	specific	214654	15	108	1.84656e-43	142.04	smart00415	HSF	cl12113
TaHsfA4a-1	TraesCS3A02G289200.1	specific	214654	9	102	1.49091e-48	160.915	smart00415	HSF	cl12113
TaHsfC1a-6	TraesCS3A02G393100.1	specific	214654	17	107	2.02443e-41	138.188	smart00415	HSF	cl12113
TaHsfC1a-4	TraesCS3A02G393200.1	specific	214654	19	110	2.09564e-43	144.351	smart00415	HSF	cl12113
TaHsfC1a-1	TraesCS3B02G255600.1	specific	214654	21	114	9.54863e-44	145.507	smart00415	HSF	cl12113
TaHsfC1b-3	TraesCS3B02G314600.1	specific	214654	15	108	1.27053e-44	144.736	smart00415	HSF	cl12113
TaHsfA4a-2	TraesCS3B02G323800.1	specific	214654	9	102	2.98318e-48	160.144	smart00415	HSF	cl12113
TaHsfC1a-8	TraesCS3B02G425200.1	specific	214654	19	110	9.17218e-43	142.425	smart00415	HSF	cl12113
TaHsfC2a-6	TraesCS3B02G568300.1.cds1	specific	214654	16	108	5.52745e-45	147.048	smart00415	HSF	cl12113
TaHsfC1a-2	TraesCS3D02G227200.1	specific	214654	21	114	8.59951e-44	145.507	smart00415	HSF	cl12113
TaHsfC1b-2	TraesCS3D02G280600.1	specific	214654	15	108	2.54209e-44	144.351	smart00415	HSF	cl12113
TaHsfA4a-3	TraesCS3D02G289000.1	specific	214654	9	85	4.84271e-36	127.788	smart00415	HSF	cl12113
TaHsfC1a-7	TraesCS3D02G385900.1	specific	214654	17	110	7.45487e-44	145.122	smart00415	HSF	cl12113
TaHsfC1a-5	TraesCS3D02G386000.1	specific	214654	19	110	1.34504e-41	139.729	smart00415	HSF	cl12113
TaHsfA6b-3	TraesCS4A02G027700.1	specific	214654	42	135	9.90405e-49	158.604	smart00415	HSF	cl12113
TaHsfA1a-1	TraesCS4A02G322300.1	specific	214654	38	127	4.37658e-49	164.382	smart00415	HSF	cl12113
TaHsfA6b-2	TraesCS4B02G278100.1	specific	214654	42	135	2.93313e-49	160.144	smart00415	HSF	cl12113
TaHsfC2a-3	TraesCS4B02G383400.1.cds1	specific	214654	9	101	6.22453e-44	144.351	smart00415	HSF	cl12113
TaHsfA6b-1	TraesCS4D02G276500.1	specific	214654	42	135	1.79048e-48	158.218	smart00415	HSF	cl12113
TaHsfC2a-5	TraesCS4D02G358900.1.cds1	specific	214654	20	112	2.07376e-45	148.203	smart00415	HSF	cl12113
TaHsfB1a-1	TraesCS5A02G237900.1	specific	214654	24	116	6.98953e-45	147.433	smart00415	HSF	cl12113
TaHsfB2c-3	TraesCS5A02G314700.1	specific	214654	39	131	3.16455e-52	169.389	smart00415	HSF	cl12113
TaHsfA2e-2	TraesCS5A02G383800.1	specific	214654	63	155	4.15565e-47	155.522	smart00415	HSF	cl12113
TaHsfA2a-1	TraesCS5A02G437900.1	specific	214654	34	127	2.12056e-53	170.93	smart00415	HSF	cl12113
TaHsfC2b-1	TraesCS5A02G524000.1	specific	306863	17	105	1.02278e-37	127.714	pfam00447	HSF_DNA-bind	cl12113
TaHsfC2a-4	TraesCS5A02G548700.1.cds1	specific	214654	18	110	2.2411e-46	150.514	smart00415	HSF	cl12113
TaHsfB1a-3	TraesCS5B02G236400.1	specific	214654	27	119	1.31355e-47	154.752	smart00415	HSF	cl12113
TaHsfB2c-1	TraesCS5B02G315600.1	specific	214654	41	133	1.07757e-50	169.389	smart00415	HSF	cl12113
TaHsfA2a-3	TraesCS5B02G440700.1	specific	214654	41	134	2.50041e-52	168.234	smart00415	HSF	cl12113
TaHsfA1a-3	TraesCS5B02G556200.1	specific	214654	41	130	2.73898e-49	164.767	smart00415	HSF	cl12113
TaHsfB1a-2	TraesCS5D02G244800.1	specific	214654	27	119	8.9001e-48	155.137	smart00415	HSF	cl12113
TaHsfB2c-2	TraesCS5D02G321000.1	specific	214654	39	131	3.24421e-52	169.389	smart00415	HSF	cl12113
TaHsfA2e-1	TraesCS5D02G393200.1	specific	214654	62	155	1.27151e-47	157.063	smart00415	HSF	cl12113
TaHsfA2a-2	TraesCS5D02G445100.1	specific	214654	36	129	4.36847e-51	165.152	smart00415	HSF	cl12113
TaHsfA1a-2	TraesCS5D02G553300.1	specific	214654	36	125	2.29934e-49	165.152	smart00415	HSF	cl12113
TaHsfA5a-1	TraesCS6A02G098800.1	specific	214654	19	110	2.47647e-48	160.915	smart00415	HSF	cl12113
TaHsfA5a-3	TraesCS6B02G127000.1	specific	214654	19	110	1.34196e-48	161.3	smart00415	HSF	cl12113
TaHsfA5a-2	TraesCS6D02G083800.1	specific	214654	19	110	1.62112e-48	161.3	smart00415	HSF	cl12113
TaHsfB2b-2	TraesCS7A02G270100.1	specific	214654	29	121	1.48895e-52	169.774	smart00415	HSF	cl12113
TaHsfA7b-2	TraesCS7A02G360400.1	specific	214654	45	137	1.53219e-43	145.892	smart00415	HSF	cl12113
TaHsfB2b-3	TraesCS7B02G168300.2	specific	214654	29	121	1.48895e-52	169.774	smart00415	HSF	cl12113
TaHsfA7b-1	TraesCS7B02G267300.1	specific	214654	52	138	4.29887e-42	142.04	smart00415	HSF	cl12113
TaHsfB2b-1	TraesCS7D02G270600.1	specific	214654	29	121	1.23886e-52	169.774	smart00415	HSF	cl12113
TaHsfC2a-2	TraesCSU02G127200.1.cds1	specific	214654	20	113	3.45828e-47	152.826	smart00415	HSF	cl12113
TaHsfC2a-1	TraesCSU02G127300.1.cds1	specific	214654	22	114	5.06937e-43	142.04	smart00415	HSF	cl12113
