# Supplementary material for: Genome-Wide Investigation of Heat Shock Transcription Factor Family in Wheat (Triticum aestivum L.) and Possible Roles in Anther Development
Source: Int J Mol Sci. 2020 Jan 17;21(2):608. doi: 10.3390/ijms21020608 (PMC7013567; doi:10.3390/ijms21020608)
Supplement: Supplementary file 1 [file ijms-21-00608-s001.zip › supplementary file/Additional file 4 Table S3.xlsx]

## Sheet: Sheet2
Additional file 4: Table S3. Summary information of the Hsf genes in wheat.
Name	Transcript ID	Previous Gene ID	UniParc ID	Genomic Location	Exon	AA	MW(kDa)	pI
TaHsfA1a-1	TraesCS4A02G322300.1	Traes_4AL_8577C148B	UPI0008458756	610484185-610490550	2	521	57.3444	4.94
TaHsfA1a-2	TraesCS5D02G553300.1	Traes_5DL_B1D24781B1	UPI0008459BA9	558242907-558247853	2	522	57.4445	4.91
TaHsfA1a-3	TraesCS5B02G556200.1	Traes_5BL_E15759DAD	UPI000844081A	704878435-704884083	2	529	58.1733	5.04
TaHsfA2a-1	TraesCS5A02G437900.1	Traes_5AL_16AD8DEEC	UPI000843EC5D	619689655-619692635	2	346	38.9846	5.45
TaHsfA2a-2	TraesCS5D02G445100.1	Traes_5DL_6EB179C88	UPI0003D4EFC2	495626125-495628876	2	348	38.9005	5.39
TaHsfA2a-3	TraesCS5B02G440700.1	Traes_5BL_8D23DFA4A	UPI0003D44A51	612679737-612682859	2	353	39.7226	5.59
TaHsfA2b-1	TraesCS2B02G105100.1	Traes_2BS_ECF9B4EB4	UPI0003D57F14	65370575-65375482	2	405	44.9914	5.02
TaHsfA2b-2	TraesCS2D02G087400.1	Traes_2DS_B6872CB84	UPI0003D57582	37608958-37613873	2	412	45.4309	4.85
TaHsfA2b-3	TraesCS2A02G089300.1	Traes_2AS_66F050AC7	UPI00045920E9	42470945-42476145	2	413	45.6012	4.99
TaHsfA2e-1	TraesCS5D02G393200.1	—	UPI0001BA3C23	461439693-461440998	2	377	41.5921	5.42
TaHsfA2e-2	TraesCS5A02G383800.1	—	UPI0008451D56	581487008-581488298	2	372	41.1287	5.3
TaHsfA3a-1	TraesCS2A02G204500.1	Traes_2AS_53BFA14C7	UPI000DF59B63	181846076-181848915	2	499	54.8897	5.91
TaHsfA3a-2	TraesCS2D02G211400.1	Traes_2DS_070CE3D50	UPI000842DB32	168597082-168599706	2	499	54.7795	5.7
TaHsfA3a-3	TraesCS2B02G232000.2	Traes_2BS_1484A7516	UPI0003D45C22	229619410-229622433	2	475	52.0804	5.94
TaHsfA4a-1	TraesCS3A02G289200.1	Traes_3AL_463ABD4BF	UPI0008448A0E	517491256-517493086	2	432	48.3712	5.36
TaHsfA4a-2	TraesCS3B02G323800.1	Traes_3B_95339D42A	UPI0001D9329E	524325411-524327639	2	441	49.4603	5.18
TaHsfA4a-3	TraesCS3D02G289000.1	Traes_3DL_8FD0F859B	UPI000DF5202A	398299634-398301833	3	416	46.425	5.29
TaHsfA4d-1	TraesCS1A02G350400.1	—	UPI0008429B17	535312092-535313696	3	383	43.3502	5.02
TaHsfA5a-1	TraesCS6A02G098800.1	Traes_6AS_1537629B3	UPI0003D42B76	65843540-65847011	2	458	49.8713	5.21
TaHsfA5a-2	TraesCS6D02G083800.1	Traes_6DS_C59B6322F	UPI00084575CE	48719509-48722866	2	458	49.8571	5.16
TaHsfA5a-3	TraesCS6B02G127000.1	Traes_6BS_25E162197	UPI000843642A	122679756-122682792	2	455	49.9223	5.33
TaHsfA6a-1	TraesCS1A02G375600.1	Traes_1AL_A4B5C1474	UPI000DF59B67	550311989-550314347	3	362	41.0698	5
TaHsfA6a-2	TraesCS1D02G382900.1	Traes_1DL_B5A84E4C8	UPI000DF562FF	457849896-457852204	3	364	41.4042	5.03
TaHsfA6a-3	TraesCS1B02G396000.1	Traes_1BL_5D8D6B865	UPI0008432EEB	627926916-627929186	3	358	40.3901	4.89
TaHsfA6b-1	TraesCS4D02G276500.1	Traes_4DL_AF19ABC7D	UPI000843EB2A	447639020-447641302	2	341	39.4877	5.02
TaHsfA6b-2	TraesCS4B02G278100.1	Traes_4BL_2E125A702	UPI000843940B	560012716-560014885	2	341	39.5948	5.07
TaHsfA6b-3	TraesCS4A02G027700.1	Traes_4AS_52EB860E7	UPI0003D4A0C1	19620363-19622625	2	341	39.5989	5.06
TaHsfA7b-1	TraesCS7B02G267300.1	—	UPI000DF5B87A	490432075-490433223	2	353	38.1779	4.88
TaHsfA7b-2	TraesCS7A02G360400.1	—	UPI000DF5726A	533995324-533996694	3	358	38.9375	4.9
TaHsfB1a-1	TraesCS5A02G237900.1	Traes_5AL_D369204D3	UPI000844C0C3	454397096-454401145	2	298	32.1442	9.5
TaHsfB1a-2	TraesCS5D02G244800.1	Traes_5DL_431CCA490	UPI0002C76B59	353478040-353482506	2	298	32.0581	9.2
TaHsfB1a-3	TraesCS5B02G236400.1	Traes_5BL_F80E01D65	UPI000842BA77	417438436-417443406	2	298	32.1263	9.52
TaHsfB2a-1	TraesCS2B02G419600.1	Traes_2BL_33410A32A	UPI000DF5063D	601212150-601213156	2	302	32.9033	5.43
TaHsfB2a-2	TraesCS2A02G401600.1	Traes_2AL_D3B2C21A7	UPI0008447270	655218650-655219623	2	295	31.9885	6.12
TaHsfB2a-3	TraesCS2D02G399000.1	Traes_2DL_481253665	UPI00098B38F9	512042264-512043264	2	304	32.9153	5.59
TaHsfB2b-1	TraesCS7D02G270600.1	Traes_7DS_10A9C68FA	UPI00084360FD	256443335-256444712	2	367	39.7885	5.5
TaHsfB2b-2	TraesCS7A02G270100.1	Traes_7AS_937121AF8	UPI0005D7F8CA	276184867-276186319	2	374	40.449	5.44
TaHsfB2b-3	TraesCS7B02G168300.2	—	UPI000843D6FF	235448031-235450379	3	374	40.3349	5.33
TaHsfB2c-1	TraesCS5B02G315600.1	Traes_5BL_FCB1625F3	UPI0003D580FC	497755104-497758068	3	569	59.7568	8.12
TaHsfB2c-2	TraesCS5D02G321000.1	—	UPI000843BF01	413057751-413059074	2	397	41.1065	4.89
TaHsfB2c-3	TraesCS5A02G314700.1	—	UPI0008433035	525078041-525079362	2	396	41.1165	4.89
TaHsfB4b-1	TraesCS2A02G146600.1	Traes_2AS_5C7B75BC5	UPI0003D4530C	92316275-92318358	2	320	35.2556	6.66
TaHsfB4b-2	TraesCS2D02G151200.1	Traes_2DS_01A0E5F7A	UPI00084408C5	94317211-94319498	2	320	35.3127	6.55
TaHsfC1a-1	TraesCS3B02G255600.1	Traes_3B_A475F002B	UPI0004592D55	412595904-412597057	2	325	35.7165	5.94
TaHsfC1a-2	TraesCS3D02G227200.1	—	UPI0002CD15B2	308984711-308985850	2	321	35.3812	6.16
TaHsfC1a-3	TraesCS3A02G229000.1	—	UPI000DF58A83	428569125-428570290	2	325	35.8116	6.08
TaHsfC1a-4	TraesCS3A02G393200.1	—	UPI000DF5937F	641012141-641013235	2	314	34.7914	5.22
TaHsfC1a-5	TraesCS3D02G386000.1	—	UPI000DF5791A	501413268-501414380	2	314	34.7584	5.47
TaHsfC1a-6	TraesCS3A02G393100.1	—	UPI000DF506CD	640879465-640880640	3	282	31.7321	5.54
TaHsfC1a-7	TraesCS3D02G385900.1	—	UPI000DF54A44	501331412-501332620	2	306	34.1566	5.95
TaHsfC1a-8	TraesCS3B02G425200.1	—	UPI000844518F	663071215-663072228	2	304	33.8854	5.89
TaHsfC1b-1	TraesCS3A02G280800.1	—	UPI0004592A45	509798166-509798976	2	236	26.0515	6.91
TaHsfC1b-2	TraesCS3D02G280600.1	—	UPI0008430EF8	388533638-388534501	2	241	26.402	8.76
TaHsfC1b-3	TraesCS3B02G314600.1	Traes_3B_5BE5A6676	UPI0003D57EE0	505835517-505836322	2	227	24.6871	8.35
TaHsfC2a-1	TraesCSU02G127300.1	Traes_4DL_9A51D1EB2	UPI000DF50D21	109047942-109048769	1	275	29.7342	6.25
TaHsfC2a-2	TraesCSU02G127200.1	Traes_4DL_FA07D8414	UPI0008424D98	109028414-109029244	1	276	29.8513	5.32
TaHsfC2a-3	TraesCS4B02G383400.1	Traes_4BL_86572BB6D	UPI000843C72C	662535937-662536743	1	268	29.9966	5.48
TaHsfC2a-4	TraesCS5A02G548700.1	—	UPI000843DCED	702631793-702632617	1	274	30.3563	6.47
TaHsfC2a-5	TraesCS4D02G358900.1	—	UPI000844C4AF	506339317-506340266	1	276	30.2692	6.46
TaHsfC2a-6	TraesCS3B02G568300.1	Traes_3B_C25DF6B46	UPI0003D4E990	799982307-799983131	1	274	29.9759	6.98
TaHsfC2b-1	TraesCS5A02G524000.1	—	UPI000DF56EFE	684697458-684698332	2	262	29.5444	5.69
Reference genome version for transcript ID: IWGSC v1.1; aa: number of amino acids; MW: molecular weight; pI: isoelectric point.
