# Supplementary material for: Genome-Wide Investigation of Heat Shock Transcription Factor Family in Wheat (Triticum aestivum L.) and Possible Roles in Anther Development
Source: Int J Mol Sci. 2020 Jan 17;21(2):608. doi: 10.3390/ijms21020608 (PMC7013567; doi:10.3390/ijms21020608)
Supplement: Supplementary file 1 [file ijms-21-00608-s001.zip › supplementary file/Additional file 8 Table S6.xlsx]

## Sheet: Sheet3
Additional file 8 Table S6. Table S6 Functional domains of wheat HSFs.
class	Name	DBD	HR-A/B	NLS	NES	AHA
A1	TaHsfA1a-1	35-127	177-227	244-KRRIVAANKKRRLP	501-RTENLANLTEQMGLL	464-DSFWEQFLCA
A1	TaHsfA1a-2	33-125	174-224	241-KRRIVAANKKRRLP	502-RTENLANLTEQMGLL	465-DSFWEQFLCA
A1	TaHsfA1a-3	38-130	181-231	248-KRRIVAANKKRRLP	509-RTENLANLTEQMGLL	472-DSFWEQFLCA
A2	TaHsfA2a-1	35-127	157-207	230-ISNKRRRRID	-	313-DDFWEDLLHE
A2	TaHsfA2a-2	37-129	159-209	232-ISNKRRRRID	-	314-DDFWEDLLHE
A2	TaHsfA2a-3	42-134	164-214	237-ISNKRRRRID	-	320-DDFWEDLLHE
A2	TaHsfA2b-1	41-133	164-214	237-ISKKRRRRID	392-KMGYFI	362-DNFWEELLNK
A2	TaHsfA2b-2	40-132	163-213	236-ISKKRRRRID	399-KMGYLI	369-DNFWEELLNK
A2	TaHsfA2b-3	40-132	163-213	236-ISKKRRRRID	400-KMGYLI	270-DNFWEELLNK
A2	TaHsfA2e-1	63-155	194-244	270-LSKKRGRPIE	-	320-ESFWKELLSL
A2	TaHsfA2e-2	63-155	192-242	268-LSKKRGRPIE	-	313-ESFWKELLSL
A3	TaHsfA3a-1	78-170	207-257	276-IDSARVKRKFLKHVPHGS	-	462-PERFWE
A3	TaHsfA3a-2	78-170	207-257	276-IDSARVKRKFLKHVPHGS	-	462-HEKFWE
A3	TaHsfA3a-3	77-169	206-256	275-IDSSRVKRKFLKHVPHGS	-	461-PERFWE
A4	TaHsfA4a-1	10-102	130-180	198-KKRRLP	316-VEQMTEKLGHL	370-DGFWQQFLTE
A4	TaHsfA4a-2	10-102	130-180	198-KKRRLP	425-VEQMTEKLGHL	379-DGFWQQFLTE
A4	TaHsfA4a-3	9-85	113-163	181-KKRRLP	399-SIEQMTKKLGHL	353-DGFWQQFLTE
A4	TaHsfA4d-1	22-114	145-195	220-KKRRVP	366-NVDQITEQMGHL	326-DLFWERFLTD
A5	TaHsfA5a-1	17-110	138-188	210-DALHKKRRLSGLDY	-	414-DNFWEQFLTE
A5	TaHsfA5a-2	17-110	138-188	210-DALHKKRRLSGLDY	-	414-DNFWEQFLTE
A5	TaHsfA5a-3	17-110	138-188	210-DALHKKRRLSGLDY	-	414-DNFWEQFLTE
A6	TaHsfA6a-1	49-141	173-223	246-ISKKRRRPID	-	AHA1: 320-INSDFWAELFSDD; AHA2: 398-EANQTTAGDRGSFWWG
A6	TaHsfA6a-2	51-143	175-225	248-ISKKRRRPID	-	AHA1: 322-INNDFWAELFSDD; AHA2: 407-EANQTTAGDRGSFWWG
A6	TaHsfA6a-3	45-137	169-219	242-ISKKRRRPID	-	AHA1: 316-INNDFWAELFSDD; AHA2: 381-EANQTTAGDRGSFWLD
A6	TaHsfA6b-1	43-135	167-217	240-YSNKRRRSID	-	338-DDFWEELLSE
A6	TaHsfA6b-2	43-135	167-217	242-PTKRRRPID	-	338-DDFWEELLSE
A6	TaHsfA6b-3	43-135	167-217	241-PTKRRRPID	-	311-DDFWEELLSE
A7	TaHsfA7b-1	46-138	173-223	246-VIDGKKKRRLL	326-DMEPWGFGAEEVQDLMQQIDSFACSP	298-TDMIWYELL
A7	TaHsfA7b-2	45-137	173-223	246-VIDGKKKRRLL	322-DMEPWEFGEEEDPDDGVCGDARCGRE	294-TDMIWYELL
B1	TaHsfB1a-1	24-116	180-209	248-LFGVILKDASARKRGRCD	-	-
B1	TaHsfB1a-2	27-119	182-211	248-LFGVVLKDASARKRGRCD	-	-
B1	TaHsfB1a-3	27-119	182-211	248-LFGVILKDASARKRGRCD	-	-
B2	TaHsfB2a-1	10-102	164-193	215-LFGVAIGRKRSR	-	-
B2	TaHsfB2a-2	10-102	164-193	215-LFGVAIGSKRSR	-	-
B2	TaHsfB2a-3	10-102	164-193	214-LFGVAIGSKRSR	-	-
B2	TaHsfB2b-1	29-121	199-228	264-LFGVCIGRKRMR	-	-
B2	TaHsfB2b-2	29-121	199-228	289-LFGVCIGRKRMR	-	-
B2	TaHsfB2b-3	29-121	199-228	292-LFGVCIGRKRMR	-	-
B2	TaHsfB2c-1	41-133	224-253	316-LFGVSIGLKRAR	-	-
B2	TaHsfB2c-2	39-131	222-251	312-RLFGVSIGLKRAR	-	-
B2	TaHsfB2c-3	39-131	222-251	313-LFGVSIGLKRAR	-	-
B4	TaHsfB4b-1	36-128	207-236	290-LFGVALHHGKKKR	-	-
B4	TaHsfB4b-2	37-129	208-237	290-LFGVALHHGKKKR	-	-
C1	TaHsfC1a-1	22-114	166-202	-	-	-
C1	TaHsfC1a-2	22-114	166-202	-	-	-
C1	TaHsfC1a-3	22-114	166-202	-	-	-
C1	TaHsfC1a-4	18-110	157-193	-	-	-
C1	TaHsfC1a-5	18-110	157-193	-	-	-
C1	TaHsfC1a-6	18-107	128-164	-	-	-
C1	TaHsfC1a-7	18-110	156-192	-	-	-
C1	TaHsfC1a-8	18-110	156-192	-	-	-
C1	TaHsfC1b-1	16-108	133-169	-	-	-
C1	TaHsfC1b-2	16-108	138-174	-	-	-
C1	TaHsfC1b-3	16-108	138-174	-	-	-
C2	TaHsfC2a-1	22-114	145-181	200-KRPRLLLD	-	-
C2	TaHsfC2a-2	21-113	148-184	211-KRPRLLLD	-	-
C2	TaHsfC2a-3	9-101	135-171	199-QRPRLLLK	-	-
C2	TaHsfC2a-4	18-110	140-176	204-KRPRLLLD	-	-
C2	TaHsfC2a-5	20-112	142-178	206-KRRRLLLD	-	-
C2	TaHsfC2a-6	16-108	139-175	203-KRPRLLLD	-	-
C2	TaHsfC2b-1	14-106	133-169	192-KRLRLQLL	-	-
