# Supplementary material for: Genome-Wide Investigation of Heat Shock Transcription Factor Family in Wheat (Triticum aestivum L.) and Possible Roles in Anther Development
Source: Int J Mol Sci. 2020 Jan 17;21(2):608. doi: 10.3390/ijms21020608 (PMC7013567; doi:10.3390/ijms21020608)
Supplement: Supplementary file 1 [file ijms-21-00608-s001.zip › supplementary file/Additional File14 Table S11.xlsx]

## Sheet: Sheet1
Additional file 14 Table S11. HSF names in three studies.
Name in this study	Gene ID	Name in xue et al.	Name in Duan et al.
TaHsfA1a-1	TraesCS4A02G322300	TaHsfA4c, TaHsfA4d, TaHsfA4e	TaHsfA4-1 TRIAE_CS42_1AL_TGACv1_001183_AA0026630.1, TaHsfA4-2 TRIAE_CS42_1BL_TGACv1_031159_AA0108940.1, TaHsfA4-3 TRIAE_CS42_1DL_TGACv1_061383_AA0193800.1
TaHsfA1a-2	TraesCS5D02G553300	TaHsfA6c	TaHsfA2-13TRIAE_CS42_1AL_TGACv1_003124_AA0048030.1
TaHsfA1a-3	TraesCS5B02G556200	TaHsfA6d	TaHsfA2-14TRIAE_CS42_1BL_TGACv1_031443_AA0114190.1
TaHsfA2a-1	TraesCS5A02G437900	TaHsfA6e	TaHsfA2-15TRIAE_CS42_1DL_TGACv1_061579_AA0199110.1
TaHsfA2a-2	TraesCS5D02G445100	TaHsfA2b	TaHsfA2-4TRIAE_CS42_2AS_TGACv1_113503_AA0357000.1
TaHsfA2a-3	TraesCS5B02G440700	——	TaHsfB4-1TRIAE_CS42_U_TGACv1_642758_AA2122890.1
TaHsfA2b-1	TraesCS2B02G105100	——	TaHsfA3-1TRIAE_CS42_2AS_TGACv1_116363_AA0373860.1, TaHsfA3-2TRIAE_CS42_2AS_TGACv1_114504_AA0367680.1
TaHsfA2b-2	TraesCS2D02G087400	——	TaHsfB2-1TRIAE_CS42_2AL_TGACv1_094650_AA0301090.1
TaHsfA2b-3	TraesCS2A02G089300	TaHsfA2h, TaHsfA2c	TaHsfA2-5TRIAE_CS42_2BS_TGACv1_148328_AA0492290.1
TaHsfA2e-1	TraesCS5D02G393200	TaHsfA3b	TaHsfA3-3TRIAE_CS42_2BS_TGACv1_146118_AA0455720.1
TaHsfA2e-2	TraesCS5A02G383800	——	——
TaHsfA3a-1	TraesCS2A02G204500	TaHsfA2e	TaHsfA2-6TRIAE_CS42_2DS_TGACv1_177319_AA0573260.1
TaHsfA3a-2	TraesCS2D02G211400	TaHsfB4a	TaHsfB4-2TRIAE_CS42_2DS_TGACv1_178567_AA0597540.1
TaHsfA3a-3	TraesCS2B02G232000	TaHsfA3a	TaHsfA3-4TRIAE_CS42_2DS_TGACv1_177422_AA0576700.1
TaHsfA4a-1	TraesCS3A02G289200	——	TaHsfB2-2TRIAE_CS42_U_TGACv1_712376_AA2166870.1
TaHsfA4a-2	TraesCS3B02G323800	TaHsfC1a	TaHsfC1-1TRIAE_CS42_3AL_TGACv1_194514_AA0634640.1
TaHsfA4a-3	TraesCS3D02G289000	TaHsfC1b	TaHsfC1-7TRIAE_CS42_3AL_TGACv1_193607_AA0614700.1
TaHsfA4d-1	TraesCS1A02G350400	TaHsfA4a	TaHsfA4-4TRIAE_CS42_3AL_TGACv1_196554_AA0661360.1
TaHsfA5a-1	TraesCS6A02G098800	——	TaHsfC1-4TRIAE_CS42_3AL_TGACv1_201352_AA0670400.1
TaHsfA5a-2	TraesCS6D02G083800	——	——
TaHsfA5a-3	TraesCS6B02G127000	TaHsfC1e	TaHsfC1-2TRIAE_CS42_3B_TGACv1_220882_AA0722380.1
TaHsfA6a-1	TraesCS1A02G375600	TaHsfC1c	TaHsfC1-8TRIAE_CS42_3B_TGACv1_223354_AA0780810.1
TaHsfA6a-2	TraesCS1D02G382900	TaHsfA4b	TaHsfA4-5TRIAE_CS42_3B_TGACv1_223991_AA0790580.1
TaHsfA6a-3	TraesCS1B02G396000	——	TaHsfC1-5TRIAE_CS42_3B_TGACv1_220888_AA0722680.1
TaHsfA6b-1	TraesCS4D02G276500	TaHsfC2d	TaHsfC3-4TRIAE_CS42_3B_TGACv1_224063_AA0791830.1
TaHsfA6b-2	TraesCS4B02G278100	——	TaHsfC1-3TRIAE_CS42_3DL_TGACv1_249994_AA0860000.1
TaHsfA6b-3	TraesCS4A02G027700	TaHsfC1d	TaHsfC1-9TRIAE_CS42_3DL_TGACv1_250779_AA0873000.1
TaHsfA7b-1	TraesCS7B02G267300	TaHsfA4f	——
TaHsfA7b-2	TraesCS7A02G360400	——	TaHsfC1-6TRIAE_CS42_3DL_TGACv1_249450_AA0849120.1
TaHsfB1a-1	TraesCS5A02G237900	——	——
TaHsfB1a-2	TraesCS5D02G244800	TaHsfA6b	TaHsfA2-7TRIAE_CS42_4AS_TGACv1_307193_AA1018260.1
TaHsfB1a-3	TraesCS5B02G236400	TaHsfA1c	TaHsfA1-1TRIAE_CS42_4AL_TGACv1_288809_AA0958570.1
TaHsfB2a-1	TraesCS2B02G419600	TaHsfA6f	TaHsfA2-8TRIAE_CS42_4BL_TGACv1_321575_AA1062420.1
TaHsfB2a-2	TraesCS2A02G401600	TaHsfC2f	TaHsfC3-7TRIAE_CS42_4BL_TGACv1_321958_AA1067170.1, TaHsfC3-12TRIAE_CS42_3B_TGACv1_231430_AA0830650.1
TaHsfB2a-3	TraesCS2D02G399000	TaHsfA6a	TaHsfA2-9TRIAE_CS42_4DL_TGACv1_342984_AA1126990.1
TaHsfB2b-1	TraesCS7D02G270600	TaHsfC2e	TaHsfC3-1TRIAE_CS42_4DL_TGACv1_344468_AA1147440.1, TaHsfC3-5TRIAE_CS42_3B_TGACv1_223198_AA0777840.1
TaHsfB2b-2	TraesCS7A02G270100	TaHsfB1a	TaHsfB1-1TRIAE_CS42_5AL_TGACv1_374310_AA1196580.1
TaHsfB2b-3	TraesCS7B02G168300	TaHsfB2d	TaHsfB2-6TRIAE_CS42_1AS_TGACv1_019033_AA0058470.1
TaHsfB2c-1	TraesCS5B02G315600	——	TaHsfA2-10TRIAE_CS42_5AL_TGACv1_379543_AA1256510.1
TaHsfB2c-2	TraesCS5D02G321000	TaHsfA2g	TaHsfA2-1TRIAE_CS42_5AL_TGACv1_375092_AA1215960.1
TaHsfB2c-3	TraesCS5A02G314700	——	TaHsfC2-1TRIAE_CS42_U_TGACv1_641118_AA2086000.1
TaHsfB4b-1	TraesCS2A02G146600	——	TaHsfC3-2TRIAE_CS42_5AL_TGACv1_375679_AA1225450.1
TaHsfB4b-2	TraesCS2D02G151200	TaHsfB1b	TaHsfB1-2TRIAE_CS42_5BL_TGACv1_404669_AA1307960.1
TaHsfC1a-1	TraesCS3B02G255600	TaHsfB2e	TaHsfB2-7TRIAE_CS42_5BL_TGACv1_404935_AA1315570.1
TaHsfC1a-2	TraesCS3D02G227200	TaHsfA2a, TaHsfA2f	TaHsfA2-2TRIAE_CS42_U_TGACv1_640974_AA2081150.1
TaHsfC1a-3	TraesCS3A02G229000	TaHsfA1a	TaHsfA1-2TRIAE_CS42_5BL_TGACv1_404129_AA1285550.1
TaHsfC1a-4	TraesCS3A02G393200	TaHsfB1c	TaHsfB1-3TRIAE_CS42_5DL_TGACv1_433651_AA1418380.1
TaHsfC1a-5	TraesCS3D02G386000	TaHsfB2c	TaHsfB2-8TRIAE_CS42_5DL_TGACv1_433530_AA1415650.1
TaHsfC1a-6	TraesCS3A02G393100	TaHsfA2i	TaHsfA2-11, TaHsfA2-12TRIAE_CS42_5DL_TGACv1_433195_AA1405180.1
TaHsfC1a-7	TraesCS3D02G385900	TaHsfA2d	TaHsfA2-3TRIAE_CS42_5DL_TGACv1_434875_AA1442920.1
TaHsfC1a-8	TraesCS3B02G425200	TaHsfA1b	TaHsfA1-3TRIAE_CS42_5DL_TGACv1_433347_AA1410370.1
TaHsfC1b-1	TraesCS3A02G280800	TaHsfA5a	TaHsfA5-1TRIAE_CS42_6AS_TGACv1_487059_AA1567660.1
TaHsfC1b-2	TraesCS3D02G280600	TaHsfA5b	TaHsfA5-2TRIAE_CS42_6BS_TGACv1_513816_AA1650270.1
TaHsfC1b-3	TraesCS3B02G314600	——	TaHsfA5-3TRIAE_CS42_6DS_TGACv1_543918_AA1745290.1
TaHsfC2a-1	TraesCSU02G127300	TaHsfB2a, TaHsfB2b	TaHsfB2-3TRIAE_CS42_7AS_TGACv1_570040_AA1829250.1， TaHsfC3-11TRIAE_CS42_4DL_TGACv1_343739_AA1138960.1
TaHsfC2a-2	TraesCSU02G127200	TaHsfA7b	TaHsfA6-1TRIAE_CS42_7AL_TGACv1_559301_AA1799040.1
TaHsfC2a-3	TraesCS4B02G383400	——	TaHsfB2-4TRIAE_CS42_7BS_TGACv1_592325_AA1935670.1
TaHsfC2a-4	TraesCS5A02G548700	TaHsfA7a	TaHsfA6-2TRIAE_CS42_7BL_TGACv1_579527_AA1908250.1, TaHsfA6-3TRIAE_CS42_7DL_TGACv1_605087_AA2004680.1
TaHsfC2a-5	TraesCS4D02G358900	——	TaHsfB2-5TRIAE_CS42_7DS_TGACv1_621446_AA2015840.1
TaHsfC2a-6	TraesCS3B02G568300	——	TaHsfC3-9TRIAE_CS42_4DL_TGACv1_343739_AA1138930.1
TaHsfC2b-1	TraesCS5A02G524000	——	——
——	TraesCS3A02G405200	——	TaHsfA2-16TRIAE_CS42_3AL_TGACv1_194616_AA0636800.1
——	TraesCS4A02G062800	TaHsfA8a	TaHsfA9-1TRIAE_CS42_4AS_TGACv1_306492_AA1009080.1
——	TraesCS4B02G239700	TaHsfA8b	TaHsfA9-2TRIAE_CS42_4BL_TGACv1_322416_AA1071190.1
——	TraesCS4D02G239600	TaHsfA8c	TaHsfA9-3TRIAE_CS42_4DL_TGACv1_344014_AA1142510.1
——	TraesCS5B02G236100	TaHsfB4c	TaHsfB4-3TRIAE_CS42_5AL_TGACv1_374067_AA1189330.1
——	TraesCS7A02G355300	TaHsfC2b	TaHsfC2-2TRIAE_CS42_7AL_TGACv1_558532_AA1794130.1
——	TraesCS7B02G272500	TaHsfC2a	TaHsfC2-3TRIAE_CS42_7BL_TGACv1_577398_AA1874420.1
——	TraesCS7D02G367700	——	TaHsfC2-4TRIAE_CS42_7DL_TGACv1_609477_AA2011440.1
——	TraesCS4B02G383300	TaHsfC2g	TaHsfC3-3TRIAE_CS42_4BL_TGACv1_320289_AA1034070.1
——	TraesCS4B02G383200	——	TaHsfC3-6TRIAE_CS42_4BL_TGACv1_320289_AA1034080.1
——	TraesCS4B02G385800	——	TaHsfC3-8TRIAE_CS42_4BL_TGACv1_320675_AA1045990.1
——	TraesCS5A02G550700	TaHsfC2c	TaHsfC3-10TRIAE_CS42_5AL_TGACv1_376864_AA1241720.1， TaHsfC3-13TRIAE_CS42_4BL_TGACv1_320470_AA1040480.1
——	TraesCS5D02G243900	——	TaHsfB4-4TRIAE_CS42_5BL_TGACv1_404268_AA1293070.1， TaHsfB4-5TRIAE_CS42_5DL_TGACv1_433663_AA1418740.1
——	TraesCS3B02G438900	——	TaHsfA2-17TRIAE_CS42_3B_TGACv1_221589_AA0745290.1， TaHsfA2-18
——	TraesCS2B02G171900	TaHsfB4b	——

## Sheet: 三次比较
This study	Xue et al.	Duan et al.
TraesCS4A02G322300	TraesCS4A02G322300	TraesCS4A02G322300
TraesCS5D02G553300	TraesCS5D02G553300	TraesCS5D02G553300
TraesCS5B02G556200	TraesCS5B02G556200	TraesCS5B02G556200
TraesCS5A02G437900	TraesCS5A02G437900	TraesCS5A02G437900
TraesCS5D02G445100	TraesCS5D02G445100	TraesCS5D02G445100
TraesCS5B02G440700	TraesCS2A02G089300	TraesCS5B02G440700
TraesCS2B02G105100	TraesCS5D02G393200	TraesCS2B02G105100
TraesCS2D02G087400	TraesCS2A02G204500	TraesCS2D02G087400
TraesCS2A02G089300	TraesCS2D02G211400	TraesCS2A02G089300
TraesCS5D02G393200	TraesCS2B02G232000	TraesCS5D02G393200
TraesCS5A02G383800	TraesCS3B02G323800	TraesCS2A02G204500
TraesCS2A02G204500	TraesCS3D02G289000	TraesCS2D02G211400
TraesCS2D02G211400	TraesCS1A02G350400	TraesCS2B02G232000
TraesCS2B02G232000	TraesCS6B02G127000	TraesCS3A02G289200
TraesCS3A02G289200	TraesCS1A02G375600	TraesCS3B02G323800
TraesCS3B02G323800	TraesCS1D02G382900	TraesCS3D02G289000
TraesCS3D02G289000	TraesCS4D02G276500	TraesCS1A02G350400
TraesCS1A02G350400	TraesCS4A02G027700	TraesCS6A02G098800
TraesCS6A02G098800	TraesCS7B02G267300	TraesCS6B02G127000
TraesCS6D02G083800	TraesCS5D02G244800	TraesCS1A02G375600
TraesCS6B02G127000	TraesCS5B02G236400	TraesCS1D02G382900
TraesCS1A02G375600	TraesCS2B02G419600	TraesCS1B02G396000
TraesCS1D02G382900	TraesCS2A02G401600	TraesCS4D02G276500
TraesCS1B02G396000	TraesCS2D02G399000	TraesCS4B02G278100
TraesCS4D02G276500	TraesCS7D02G270600	TraesCS4A02G027700
TraesCS4B02G278100	TraesCS7A02G270100	TraesCS7A02G360400
TraesCS4A02G027700	TraesCS7B02G168300	TraesCS5D02G244800
TraesCS7B02G267300	TraesCS5D02G321000	TraesCS5B02G236400
TraesCS7A02G360400	TraesCS2D02G151200	TraesCS2B02G419600
TraesCS5A02G237900	TraesCS3B02G255600	TraesCS2A02G401600
TraesCS5D02G244800	TraesCS3D02G227200	TraesCS2D02G399000
TraesCS5B02G236400	TraesCS3A02G229000	TraesCS7D02G270600
TraesCS2B02G419600	TraesCS3A02G393200	TraesCS7A02G270100
TraesCS2A02G401600	TraesCS3D02G386000	TraesCS7B02G168300
TraesCS2D02G399000	TraesCS3A02G393100	TraesCS5B02G315600
TraesCS7D02G270600	TraesCS3D02G385900	TraesCS5D02G321000
TraesCS7A02G270100	TraesCS3B02G425200	TraesCS5A02G314700
TraesCS7B02G168300	TraesCS3A02G280800	TraesCS2A02G146600
TraesCS5B02G315600	TraesCS3D02G280600	TraesCS2D02G151200
TraesCS5D02G321000	TraesCSU02G127300	TraesCS3B02G255600
TraesCS5A02G314700	TraesCSU02G127200	TraesCS3D02G227200
TraesCS2A02G146600	TraesCS5A02G548700	TraesCS3A02G229000
TraesCS2D02G151200	TraesCS4A02G062800	TraesCS3A02G393200
TraesCS3B02G255600	TraesCS4B02G239700	TraesCS3D02G386000
TraesCS3D02G227200	TraesCS4D02G239600	TraesCS3A02G393100
TraesCS3A02G229000	TraesCS5B02G236100	TraesCS3D02G385900
TraesCS3A02G393200	TraesCS7A02G355300	TraesCS3B02G425200
TraesCS3D02G386000	TraesCS7B02G272500	TraesCS3A02G280800
TraesCS3A02G393100	TraesCS4B02G383300	TraesCS3D02G280600
TraesCS3D02G385900	TraesCS5A02G550700	TraesCS3B02G314600
TraesCS3B02G425200	TraesCS2B02G171900	TraesCSU02G127300
TraesCS3A02G280800		TraesCSU02G127200
TraesCS3D02G280600		TraesCS4B02G383400
TraesCS3B02G314600		TraesCS5A02G548700
TraesCSU02G127300		TraesCS4D02G358900
TraesCSU02G127200		TraesCS3B02G568300
TraesCS4B02G383400		TraesCS3A02G405200
TraesCS5A02G548700		TraesCS4A02G062800
TraesCS4D02G358900		TraesCS4B02G239700
TraesCS3B02G568300		TraesCS4D02G239600
TraesCS5A02G524000		TraesCS5B02G236100
		TraesCS7A02G355300
		TraesCS7B02G272500
		TraesCS7D02G367700
		TraesCS4B02G383300
		TraesCS4B02G383200
		TraesCS4B02G385800
		TraesCS5A02G550700
		TraesCS5D02G243900
		TraesCS3B02G438900
