# Supplementary material for: Genome-Wide Investigation of Heat Shock Transcription Factor Family in Wheat (Triticum aestivum L.) and Possible Roles in Anther Development
Source: Int J Mol Sci. 2020 Jan 17;21(2):608. doi: 10.3390/ijms21020608 (PMC7013567; doi:10.3390/ijms21020608)
Supplement: Supplementary file 1 [file ijms-21-00608-s001.zip › supplementary file/Additional File15 Table S12.xlsx]

## Sheet: Sheet1
Additional file 15 Table S12. Sequences of TaHsfs specific primer.
Name	Primer	Sequence
TaHsfA6a-1	TraesCS1A02G375600-F	TCTTGCCTGGAGGTTGGT
	TraesCS1A02G375600-R	GGGTTACGCATTGCTCTT
TaHsfA6a-2	TraesCS1D02G382900-F	ATTTTGGAGACGGAGACGGG
	TraesCS1D02G382900-R	CAAGCGACGCAGCAATTAGT
TaHsfA2b-3	TraesCS2A02G089300-F	TAGCCCAACCCTCTCAACCT
	TraesCS2A02G089300-R	GACTCGAAGACCAGGACACG
TaHsfA2b-1	TraesCS2B02G105100-F	GCTGTCTGAGAAGATGGGCT
	TraesCS2B02G105100-R	CGACTCGAAGACCAGGACAC
TaHsfA2b-2	TraesCS2D02G087400-F	TGCCGGTGGAACTCCTTT
	TraesCS2D02G087400-R	CGATACCTGCGTCGAGATCAG
TaHsfC1b-1	TraesCS3A02G280800-F	TGCCGTTCCCCTTCTCTAAT
	TraesCS3A02G280800-R	GCCGAGGGGGAAAGTACAC
TaHsfC1a-6	TraesCS3A02G393100-F	TGTACCTTCTGTCGCGCATC
	TraesCS3A02G393100-R	ATAGCCGTCTGCTCATGCC
TaHsfC1b-3	TraesCS3B02G314600-F	CAAGCCCAGATAAGAGGCGG
	TraesCS3B02G314600-R	GCAACTATGCCGAGGGGAAG
TaHsfC1b-2	TraesCS3D02G280600-F	ACAAGCCCACAGCGAGC
	TraesCS3D02G280600-R	TCGAGGACGAGGAACGTGT
TaHsfA6b-2	TraesCS4B02G278100-F	GGAAGGAAAGCAGCCAGCC
	TraesCS4B02G278100-R	CCGAGCAAGCAAACAACCAG
TaHsfA6b-1	TraesCS4D02G276500-F	AAGCAGCCAGCCAAAGAC
	TraesCS4D02G276500-R	GCCGAGCAAGCAAACAACC
TaHsfC2b-1	TraesCS5A02G524000-F	CAGCTTCTGGACAGGGAAGG
	TraesCS5A02G524000-R	AGTGAAGTCGATGCCGGTTT
TaHsfA2a-3	TraesCS5B02G440700-F	CGTTCGGAGCAACTGAGAGG
	TraesCS5B02G440700-R	TGCTCGGCGATGGATTACTG
TaHsfA2a-2	TraesCS5D02G445100-F	TCCATCGCATTCTATCGC
	TraesCS5D02G445100-R	ATCACCAAAGGCAGCAGT
TaHsfB2b-2	TraesCS7A02G270100-F	CATCTCGTGGAGCGAGGAC
	TraesCS7A02G270100-R	TCCGGCACAATCTTCGTAGG
