# Supplementary material for: Genome-Wide Investigation of Heat Shock Transcription Factor Family in Wheat (Triticum aestivum L.) and Possible Roles in Anther Development
Source: Int J Mol Sci. 2020 Jan 17;21(2):608. doi: 10.3390/ijms21020608 (PMC7013567; doi:10.3390/ijms21020608)
Supplement: Supplementary file 1 [file ijms-21-00608-s001.zip › supplementary file/Additional file7 Table S5.xlsx]

## Sheet: Sheet1
Additional file 7: Table S5. Basic information about segmental duplication TaHsfs.
Chrom	start	end	ID
3A	517491132	517499272	TraesCS3A02G289200
2D	168597086	168599974	TraesCS2D02G211400
5B	704878207	704884627	TraesCS5B02G556200
4B	560012594	560015080	TraesCS4B02G278100
2B	601211842	601213233	TraesCS2B02G419600
4D	447638791	447641580	TraesCS4D02G276500
5D	413057491	413059453	TraesCS5D02G321000
3B	505835375	505836456	TraesCS3B02G314600
5B	417437998	417443899	TraesCS5B02G236400
3A	640879612	640880640	TraesCS3A02G393100
2D	94316867	94319872	TraesCS2D02G151200
3D	308984581	308985980	TraesCS3D02G227200
2B	65370326	65375768	TraesCS2B02G105100
7A	276184672	276186447	TraesCS7A02G270100
5A	581486719	581488859	TraesCS5A02G383800
2D	512041712	512043335	TraesCS2D02G399000
5A	619689411	619693287	TraesCS5A02G437900
7B	235448031	235450379	TraesCS7B02G168300
2A	655218457	655219888	TraesCS2A02G401600
5D	495625814	495629477	TraesCS5D02G445100
1A	535311667	535313964	TraesCS1A02G350400
6A	65843198	65847127	TraesCS6A02G098800
5A	454396716	454401580	TraesCS5A02G237900
7B	490432075	490433307	TraesCS7B02G267300
5D	558242349	558248154	TraesCS5D02G553300
7D	256442952	256444816	TraesCS7D02G270600
3B	412595778	412597321	TraesCS3B02G255600
5B	497754965	497758455	TraesCS5B02G315600
6D	48719360	48723191	TraesCS6D02G083800
2A	92315913	92318492	TraesCS2A02G146600
6B	122679445	122682945	TraesCS6B02G127000
2D	37608958	37613873	TraesCS2D02G087400
2B	229619410	229622433	TraesCS2B02G232000
5A	525077777	525079517	TraesCS5A02G314700
4A	19620174	19622731	TraesCS4A02G027700
3A	509797995	509799114	TraesCS3A02G280800
5D	461439272	461441562	TraesCS5D02G393200
3A	428568596	428570515	TraesCS3A02G229000
3D	388533497	388534608	TraesCS3D02G280600
1B	627926374	627929516	TraesCS1B02G396000
3B	663071059	663072265	TraesCS3B02G425200
3D	501331599	501332620	TraesCS3D02G385900
2A	42470414	42476482	TraesCS2A02G089300
2A	181845850	181849036	TraesCS2A02G204500
3B	524325290	524327821	TraesCS3B02G323800
4A	610483612	610490550	TraesCS4A02G322300
5B	612679260	612683390	TraesCS5B02G440700
1D	457849426	457852410	TraesCS1D02G382900
3D	398299634	398302022	TraesCS3D02G289000
5D	353477642	353482958	TraesCS5D02G244800
7A	533995248	533997083	TraesCS7A02G360400
1A	550311432	550314872	TraesCS1A02G375600
